# Supplementary material for: A Draft Reference Genome Assembly of the Critically Endangered Black Abalone, Haliotis cracherodii
Source: J Hered. 2022 May 14;113(6):665–72. doi: 10.1093/jhered/esac024 (PMC9709981; doi:10.1093/jhered/esac024)
Supplement: esac024_suppl_Supplementary_Material_1 [file esac024_suppl_supplementary_material_1.xlsx]

## Sheet: Supplementary Material 1
scaffold	start	end	alignment_size	percent_sequence_identity
SCAF_1	15069167	15069190	24	100
SCAF_1	15069167	15069187	21	100
SCAF_1	15069167	15069189	23	100
SCAF_1	15069167	15069193	27	96.3
SCAF_1	15069231	15069245	15	100
SCAF_1	15069231	15069253	23	95.65
SCAF_1	15069246	15069253	8	100
SCAF_1	15069227	15069253	27	100
SCAF_1	15069231	15069253	23	100
SCAF_1	15069254	15069285	32	100
SCAF_1	15069255	15069286	32	100
SCAF_1	15069223	15069272	54	90.74
SCAF_1	15069254	15069275	22	100
SCAF_1	15069273	15069285	13	100
SCAF_1	15069308	15069332	25	100
SCAF_1	15069310	15069333	24	100
SCAF_1	15464769	15464789	21	100
SCAF_1	16372347	16372380	34	100
SCAF_1	25412832	25412893	62	100
SCAF_1	25412927	25412933	7	100
SCAF_1	25412943	25412976	34	100
SCAF_1	25412978	25412991	14	100
SCAF_1	29285973	29286030	58	100
SCAF_1	29286017	29286057	41	100
SCAF_1	29286031	29286057	27	100
SCAF_1	30444998	30445050	53	98.11
SCAF_1	30445033	30445083	51	100
SCAF_1	30445051	30445064	14	100
SCAF_1	30445066	30445080	15	93.33
SCAF_1	30445114	30445147	34	97.06
SCAF_1	39072046	39072054	9	100
SCAF_1	39072046	39072054	9	100
SCAF_1	39072064	39072099	37	97.3
SCAF_1	39072064	39072099	40	87.5
SCAF_1	39072119	39072146	28	100
SCAF_1	39072121	39072146	26	100
SCAF_1	39072155	39072173	19	100
SCAF_1	44145257	44145269	13	100
SCAF_1	44145271	44145289	19	94.74
SCAF_1	44145338	44145355	18	94.44
SCAF_1	44145340	44145355	16	100
SCAF_1	44145368	44145389	22	86.36
SCAF_1	44145368	44145394	27	85.19
SCAF_1	44145390	44145410	21	90.48
SCAF_1	44145395	44145410	16	93.75
SCAF_1	44145450	44145465	16	100
SCAF_1	44145450	44145465	16	100
SCAF_1	44172351	44172371	22	95.45
SCAF_1	44172473	44172510	38	94.74
SCAF_1	44172531	44172543	13	100
SCAF_1	44172590	44172603	14	100
SCAF_1	44172596	44172638	51	74.51
SCAF_1	44172610	44172643	34	88.24
SCAF_1	44172651	44172670	20	100
SCAF_1	44172651	44172670	20	100
SCAF_1	44172673	44172681	9	100
SCAF_1	44172718	44172730	13	100
SCAF_1	4757617	4757635	19	100
SCAF_1	4757637	4757669	33	100
SCAF_1	4757661	4757715	55	100
SCAF_1	4757670	4757715	46	97.83
SCAF_1	57535700	57535714	15	100
SCAF_1	57535730	57535756	27	96.3
SCAF_1	57535931	57535943	13	100
SCAF_1	64164772	64164848	77	98.7
SCAF_1	64164849	64164868	20	100
SCAF_1	64164849	64164869	21	95.24
SCAF_1	64164879	64164914	36	100
SCAF_1	64164882	64164926	45	100
SCAF_1	71036729	71036810	82	98.78
SCAF_1	71036819	71036862	44	97.73
SCAF_1	71036903	71036929	27	96.3
SCAF_1	71552362	71552400	39	82.05
SCAF_1	71552402	71552439	38	100
SCAF_1	71552440	71552469	30	100
SCAF_1	75102424	75102466	43	100
SCAF_1	75102477	75102538	62	98.39
SCAF_1	77406276	77406289	14	100
SCAF_1	77406360	77406398	39	100
SCAF_1	77406470	77406485	16	100
SCAF_1	77406559	77406590	32	100
SCAF_1	77408905	77408964	60	98.33
SCAF_1	82338212	82338219	8	100
SCAF_1	82338239	82338252	14	100
SCAF_1	82338319	82338331	13	100
SCAF_1	82338337	82338350	14	100
SCAF_1	82338420	82338435	16	100
SCAF_1	82338456	82338463	8	100
SCAF_1	82446584	82446597	14	100
SCAF_1	82446687	82446728	42	100
SCAF_1	87005359	87005371	13	100
SCAF_1	87005394	87005405	12	100
SCAF_1	87005667	87005679	13	100
SCAF_1	87005698	87005733	36	97.22
SCAF_1	87005698	87005731	34	100
SCAF_1	87005734	87005749	16	100
SCAF_1	87005698	87005736	39	94.87
SCAF_1	87005732	87005749	18	100
SCAF_1	87005737	87005750	14	100
SCAF_1	87005772	87005795	24	100
SCAF_1	87005772	87005795	24	100
SCAF_2	10267842	10267866	25	100
SCAF_2	10267867	10267883	17	94.12
SCAF_2	10460926	10460984	59	98.31
SCAF_2	10461004	10461020	17	94.12
SCAF_2	10461019	10461059	41	100
SCAF_2	10461021	10461059	39	100
SCAF_2	10461079	10461088	10	100
SCAF_2	10461082	10461092	11	100
SCAF_2	10461210	10461221	12	100
SCAF_2	10461222	10461259	38	97.37
SCAF_2	10461216	10461259	44	100
SCAF_2	10461280	10461308	29	96.55
SCAF_2	10461347	10461361	15	93.33
SCAF_2	10461666	10461726	61	100
SCAF_2	10461667	10461681	15	93.33
SCAF_2	10461665	10461701	37	100
SCAF_2	10461728	10461735	8	100
SCAF_2	10461684	10461734	51	100
SCAF_2	10461683	10461741	63	90.48
SCAF_2	10461702	10461766	65	87.69
SCAF_2	10461748	10461779	32	100
SCAF_2	10461749	10461779	31	96.77
SCAF_2	10461775	10461826	52	100
SCAF_2	10461780	10461826	47	97.87
SCAF_2	39143561	39143592	32	96.88
SCAF_2	39143561	39143675	115	100
SCAF_2	39143567	39143624	58	98.28
SCAF_2	39143625	39143679	55	100
SCAF_2	39143631	39143679	49	97.96
SCAF_2	39143687	39143694	8	100
SCAF_2	41763492	41763543	52	98.08
SCAF_2	41763545	41763559	15	100
SCAF_2	49288481	49288493	13	100
SCAF_2	49288504	49288511	8	100
SCAF_2	49288522	49288525	4	100
SCAF_2	49288526	49288562	37	100
SCAF_2	49288564	49288584	21	100
SCAF_2	49544775	49544812	38	100
SCAF_2	50125867	50125899	33	100
SCAF_2	50125863	50125898	36	100
SCAF_2	50125903	50125914	12	100
SCAF_2	50125867	50125908	42	97.62
SCAF_2	50125901	50125914	14	100
SCAF_2	54779128	54779176	49	100
SCAF_2	54779184	54779191	8	100
SCAF_2	54779591	54779628	38	100
SCAF_2	54779591	54779634	44	97.73
SCAF_2	54779636	54779669	34	100
SCAF_2	54779633	54779670	38	97.37
SCAF_2	63077356	63077389	34	97.06
SCAF_2	69465630	69465704	75	100
SCAF_2	74861277	74861291	15	100
SCAF_2	74861304	74861342	39	97.44
SCAF_2	74861343	74861368	26	92.31
SCAF_2	74861827	74861866	40	75
SCAF_2	74861875	74861905	31	74.19
SCAF_2	74862351	74862381	31	80.65
SCAF_2	8641127	8641157	31	96.77
SCAF_2	8641158	8641182	25	100
SCAF_3	14617151	14617161	11	100
SCAF_3	14617151	14617161	11	100
SCAF_3	14617169	14617175	7	100
SCAF_3	14617169	14617175	7	100
SCAF_3	14617208	14617236	29	93.1
SCAF_3	14617208	14617236	29	93.1
SCAF_3	14617211	14617231	21	100
SCAF_3	14617211	14617231	21	100
SCAF_3	14617211	14617236	26	96.15
SCAF_3	14617298	14617318	21	95.24
SCAF_3	14617302	14617310	9	100
SCAF_3	14617303	14617318	16	100
SCAF_3	14617392	14617402	11	100
SCAF_3	14617405	14617409	5	100
SCAF_3	14617405	14617424	20	90
SCAF_3	14617449	14617461	13	100
SCAF_3	14617452	14617470	19	100
SCAF_3	14617452	14617470	19	100
SCAF_3	14617454	14617475	22	95.45
SCAF_3	14617455	14617477	23	95.65
SCAF_3	14617463	14617475	13	100
SCAF_3	14617548	14617567	20	100
SCAF_3	14617548	14617567	20	100
SCAF_3	14617548	14617567	20	95
SCAF_3	14617548	14617567	20	95
SCAF_3	18895980	18896012	33	100
SCAF_3	18896358	18896374	17	100
SCAF_3	18896422	18896433	12	100
SCAF_3	18896422	18896436	15	100
SCAF_3	18896457	18896464	8	100
SCAF_3	18896486	18896500	15	100
SCAF_3	18896520	18896527	8	100
SCAF_3	18896548	18896563	16	100
SCAF_3	18896582	18896590	9	100
SCAF_3	18896583	18896591	9	100
SCAF_3	18896612	18896630	19	100
SCAF_3	18896613	18896630	18	100
SCAF_3	18896610	18896629	20	100
SCAF_3	18896649	18896657	9	100
SCAF_3	18896650	18896655	6	100
SCAF_3	18896683	18896693	11	100
SCAF_3	18896679	18896693	15	100
SCAF_3	18896712	18896720	9	100
SCAF_3	18896741	18896757	17	94.12
SCAF_3	18896741	18896760	20	90
SCAF_3	18896741	18896799	59	98.31
SCAF_3	18896747	18896799	53	98.11
SCAF_3	18896740	18896752	13	100
SCAF_3	18896755	18896792	38	100
SCAF_3	18896758	18896793	36	100
SCAF_3	18896761	18896799	39	100
SCAF_3	18896753	18896801	49	95.92
SCAF_3	2895495	2895544	54	87.04
SCAF_3	2895546	2895557	12	100
SCAF_3	2895587	2895607	21	100
SCAF_3	31273969	31273990	22	100
SCAF_3	31273991	31274055	65	100
SCAF_3	38056768	38056782	15	93.33
SCAF_3	38056779	38056828	50	98
SCAF_3	38056784	38056846	67	91.04
SCAF_3	38056829	38056846	18	100
SCAF_3	43141867	43141881	15	100
SCAF_3	43141867	43141881	15	100
SCAF_3	43141902	43141918	17	100
SCAF_3	43141882	43141920	39	100
SCAF_3	43141924	43141931	8	100
SCAF_3	43141937	43141970	34	100
SCAF_3	43141937	43141976	40	97.5
SCAF_3	43141972	43142014	43	97.67
SCAF_3	43141978	43142014	37	100
SCAF_3	53884886	53884916	31	100
SCAF_3	53884886	53884918	33	100
SCAF_3	6177483	6177494	12	100
SCAF_3	6177495	6177507	13	100
SCAF_3	6177860	6177868	9	100
SCAF_3	6177870	6177900	31	100
SCAF_3	6178081	6178139	59	100
SCAF_3	7510534	7510568	35	100
SCAF_3	7510580	7510589	10	100
SCAF_3	7510725	7510759	35	100
SCAF_3	7510764	7510778	15	100
SCAF_3	7510789	7510829	41	85.37
SCAF_3	7510790	7510822	33	93.94
SCAF_3	7510823	7510833	11	100
SCAF_3	7510835	7510855	21	95.24
SCAF_3	75307767	75307778	12	100
SCAF_3	75307829	75307858	30	86.67
SCAF_3	75307866	75307905	40	100
SCAF_3	7585690	7585708	19	100
SCAF_3	7585816	7585842	27	100
SCAF_3	7585946	7585962	17	100
SCAF_3	7586127	7586138	12	100
SCAF_3	7586179	7586194	16	100
SCAF_3	7586181	7586196	16	100
SCAF_3	7586237	7586264	28	100
SCAF_3	7586237	7586264	28	100
SCAF_3	7586302	7586319	18	100
SCAF_3	7586365	7586378	14	100
SCAF_3	7586365	7586382	18	100
SCAF_3	7586425	7586441	17	100
SCAF_3	7586426	7586444	19	94.74
SCAF_3	7586436	7586446	11	100
SCAF_3	7586449	7586453	5	100
SCAF_3	7586485	7586500	16	100
SCAF_3	7586540	7586579	40	97.5
SCAF_3	7586541	7586620	80	100
SCAF_3	7586577	7586636	60	100
SCAF_3	7586588	7586643	56	96.43
SCAF_3	7586622	7586652	31	100
SCAF_3	7586645	7586652	8	100
SCAF_3	829005	829018	14	100
SCAF_3	829036	829051	16	100
SCAF_3	829038	829051	14	100
SCAF_3	829102	829113	12	100
SCAF_3	829133	829146	14	100
SCAF_3	829162	829177	16	100
SCAF_3	829197	829208	12	100
SCAF_3	829226	829232	7	100
SCAF_3	829763	829772	10	100
SCAF_3	829773	829779	7	100
SCAF_3	829798	829809	12	100
SCAF_3	829827	829842	16	100
SCAF_3	829862	829875	14	100
SCAF_3	829927	829941	15	100
SCAF_3	829961	829976	16	87.5
SCAF_3	830085	830098	14	100
SCAF_3	832103	832125	23	95.65
SCAF_3	860479	860526	48	97.92
SCAF_3	860429	860527	99	100
SCAF_3	860552	860559	8	100
SCAF_3	860552	860559	8	100
SCAF_3	860584	860597	14	100
SCAF_3	860584	860597	14	100
SCAF_3	860703	860710	8	100
SCAF_3	860703	860710	8	100
SCAF_3	860734	860743	10	100
SCAF_3	860734	860747	14	100
SCAF_3	860744	860749	6	100
SCAF_3	860733	860765	33	100
SCAF_3	860735	860780	46	100
SCAF_3	860738	860806	73	93.15
SCAF_3	860749	860806	58	100
SCAF_3	860751	860806	56	100
SCAF_3	860766	860806	41	100
SCAF_3	860781	860806	26	100
SCAF_3	860831	860838	8	100
SCAF_3	860828	860840	13	100
SCAF_3	860864	860871	8	100
SCAF_3	860864	860871	8	100
SCAF_3	860895	860914	20	95
SCAF_3	860894	860923	30	100
SCAF_3	860934	860940	7	100
SCAF_3	860894	860960	67	97.01
SCAF_3	860915	860960	46	95.65
SCAF_3	860924	860979	56	100
SCAF_3	860941	860979	39	97.44
SCAF_3	860961	860979	19	94.74
SCAF_3	860961	860979	23	82.61
SCAF_3	861004	861011	8	100
SCAF_3	861004	861011	8	100
SCAF_4	11189460	11189488	29	96.55
SCAF_4	11189461	11189516	56	87.5
SCAF_4	11189489	11189520	34	91.18
SCAF_4	11189518	11189532	15	100
SCAF_4	11189522	11189557	36	97.22
SCAF_4	11189534	11189559	26	100
SCAF_4	14896969	14897017	49	100
SCAF_4	14896971	14897010	40	100
SCAF_4	14896971	14897007	37	97.3
SCAF_4	14897012	14897062	51	98.04
SCAF_4	14897008	14897062	55	96.36
SCAF_4	14897074	14897138	65	100
SCAF_4	14897140	14897145	6	100
SCAF_4	14897146	14897153	8	100
SCAF_4	35378484	35378578	95	100
SCAF_4	35378607	35378634	28	100
SCAF_4	35378635	35378659	25	100
SCAF_4	35378718	35378751	34	97.06
SCAF_4	35378752	35378769	18	94.44
SCAF_4	38406005	38406018	14	100
SCAF_4	38406269	38406311	43	97.67
SCAF_4	43380643	43380671	29	89.66
SCAF_4	43380653	43380671	19	94.74
SCAF_4	43380694	43380705	12	100
SCAF_4	43380707	43380749	43	100
SCAF_4	43380693	43380753	61	100
SCAF_4	43380694	43380789	96	98.96
SCAF_4	43380750	43380797	48	100
SCAF_4	43380754	43380797	44	95.45
SCAF_4	44348754	44348767	14	100
SCAF_4	44348806	44348825	20	95
SCAF_4	44348852	44348857	6	100
SCAF_4	44348864	44348880	17	100
SCAF_4	44348908	44348913	6	100
SCAF_4	44348920	44348933	14	100
SCAF_4	44348972	44348987	16	100
SCAF_4	44349084	44349105	22	100
SCAF_4	44349132	44349137	6	100
SCAF_4	44349144	44349160	17	100
SCAF_4	44349144	44349161	18	100
SCAF_4	44349145	44349161	17	100
SCAF_4	44349174	44349188	15	100
SCAF_4	44349177	44349191	15	100
SCAF_4	44349274	44349279	6	100
SCAF_4	44349286	44349299	14	100
SCAF_4	44349338	44349354	17	100
SCAF_4	44349394	44349409	16	100
SCAF_4	44349397	44349411	15	100
SCAF_4	44349438	44349443	6	100
SCAF_4	44349450	44349477	28	100
SCAF_4	44349450	44349477	28	100
SCAF_4	44349450	44349477	28	100
SCAF_4	44349450	44349483	34	91.18
SCAF_4	44349507	44349512	6	100
SCAF_4	44349516	44349531	16	100
SCAF_4	44349517	44349532	16	100
SCAF_4	44349518	44349533	16	100
SCAF_4	44349546	44349563	18	100
SCAF_4	44349546	44349563	18	100
SCAF_4	44349549	44349563	15	100
SCAF_4	44349605	44349614	10	100
SCAF_4	44349605	44349618	14	100
SCAF_4	44349620	44349625	6	100
SCAF_4	44349702	44349707	6	100
SCAF_4	44349714	44349727	14	100
SCAF_4	44349754	44349759	6	100
SCAF_4	44349766	44349783	18	100
SCAF_4	44350354	44350367	14	100
SCAF_4	44350397	44350402	6	100
SCAF_4	44350406	44350423	18	100
SCAF_4	44350408	44350422	15	100
SCAF_4	44350462	44350476	15	100
SCAF_4	44350465	44350479	15	100
SCAF_4	44350465	44350479	15	100
SCAF_4	44350469	44350476	8	100
SCAF_4	44350519	44350531	13	100
SCAF_4	46287045	46287063	19	100
SCAF_4	46287039	46287076	38	97.37
SCAF_4	46287045	46287097	53	100
SCAF_4	46287082	46287108	27	96.3
SCAF_4	46287099	46287112	14	100
SCAF_4	46287058	46287113	60	93.33
SCAF_4	46287064	46287113	50	100
SCAF_4	46287077	46287113	37	100
SCAF_4	46287115	46287129	15	100
SCAF_4	46287115	46287131	17	100
SCAF_4	46287113	46287142	30	93.33
SCAF_4	46287132	46287142	11	100
SCAF_4	46287115	46287169	55	98.18
SCAF_4	46287128	46287177	50	98
SCAF_4	46287170	46287200	31	96.77
SCAF_4	46287178	46287200	23	95.65
SCAF_4	46287143	46287201	59	98.31
SCAF_4	46287170	46287201	32	100
SCAF_4	5312945	5313005	63	93.65
SCAF_4	54102304	54102389	86	100
SCAF_4	54102508	54102522	15	100
SCAF_4	54102571	54102590	20	100
SCAF_4	54102592	54102599	8	100
SCAF_4	60322138	60322151	14	100
SCAF_4	60322139	60322151	13	100
SCAF_4	60322140	60322155	16	100
SCAF_4	60322140	60322157	18	94.44
SCAF_4	60322164	60322172	9	100
SCAF_4	60322167	60322173	7	100
SCAF_4	60322206	60322220	15	100
SCAF_4	60322206	60322220	15	100
SCAF_4	60322210	60322232	23	73.91
SCAF_4	60322258	60322313	56	83.93
SCAF_4	60322262	60322333	72	84.72
SCAF_4	60322264	60322287	24	100
SCAF_4	60322274	60322287	14	100
SCAF_4	60322289	60322311	23	100
SCAF_4	60322299	60322337	39	92.31
SCAF_4	60322314	60322318	5	100
SCAF_4	60322314	60322337	24	100
SCAF_4	60322319	60322337	19	100
SCAF_4	6366782	6366812	31	100
SCAF_4	6366782	6366812	31	96.77
SCAF_4	6366813	6366866	54	100
SCAF_4	6366819	6366866	48	97.92
SCAF_4	66083094	66083129	36	97.22
SCAF_4	66083177	66083212	36	100
SCAF_4	66197388	66197425	38	86.84
SCAF_4	66281332	66281348	17	100
SCAF_4	66281350	66281380	33	90.91
SCAF_4	66281424	66281458	35	100
SCAF_4	66357050	66357089	41	95.12
SCAF_4	66357095	66357105	11	100
SCAF_4	66357090	66357118	29	96.55
SCAF_4	66357113	66357122	10	100
SCAF_4	66357169	66357183	15	100
SCAF_4	66357185	66357201	17	100
SCAF_4	69984641	69984688	48	95.83
SCAF_4	69984690	69984729	40	100
SCAF_4	69984730	69984759	30	100
SCAF_4	70927510	70927523	14	92.86
SCAF_4	70927524	70927584	61	88.52
SCAF_4	70927585	70927598	14	92.86
SCAF_4	70927599	70927656	58	96.55
SCAF_5	10304542	10304558	17	100
SCAF_5	10304583	10304600	18	100
SCAF_5	10304760	10304783	24	95.83
SCAF_5	10531261	10531274	14	100
SCAF_5	10531316	10531327	12	100
SCAF_5	10531316	10531349	34	73.53
SCAF_5	10531491	10531502	12	100
SCAF_5	10531503	10531509	7	100
SCAF_5	10531515	10531558	44	97.73
SCAF_5	10531516	10531553	38	97.37
SCAF_5	10531516	10531558	43	97.67
SCAF_5	10531517	10531538	22	100
SCAF_5	10531517	10531553	37	100
SCAF_5	10531566	10531583	18	100
SCAF_5	10531566	10531605	40	95
SCAF_5	10531566	10531617	52	96.15
SCAF_5	10531566	10531623	60	93.33
SCAF_5	10531569	10531582	14	100
SCAF_5	10531569	10531584	16	100
SCAF_5	10531584	10531623	48	79.17
SCAF_5	10531586	10531618	33	93.94
SCAF_5	10531606	10531611	6	100
SCAF_5	10531658	10531665	8	100
SCAF_5	10531682	10531689	8	100
SCAF_5	10531682	10531690	9	100
SCAF_5	10531706	10531715	10	100
SCAF_5	10531709	10531716	8	100
SCAF_5	10531731	10531758	28	100
SCAF_5	10531732	10531742	11	100
SCAF_5	10531732	10531761	30	100
SCAF_5	10531736	10531761	26	100
SCAF_5	10531738	10531766	29	96.55
SCAF_5	10531744	10531767	24	95.83
SCAF_5	10531763	10531767	5	100
SCAF_5	10531777	10531782	6	100
SCAF_5	10531804	10531811	8	100
SCAF_5	10531827	10531835	9	100
SCAF_5	10531852	10531872	21	95.24
SCAF_5	10531854	10531872	19	94.74
SCAF_5	10532080	10532091	12	100
SCAF_5	10532145	10532186	42	97.62
SCAF_5	10532272	10532284	13	100
SCAF_5	10532374	10532411	42	90.48
SCAF_5	10532377	10532410	34	97.06
SCAF_5	10532424	10532468	45	100
SCAF_5	10532424	10532472	54	88.89
SCAF_5	10532427	10532438	12	100
SCAF_5	10532506	10532515	10	100
SCAF_5	10532531	10532563	33	96.97
SCAF_5	10532532	10532557	26	100
SCAF_5	10532573	10532605	33	63.64
SCAF_5	10532623	10532631	9	100
SCAF_5	10532672	10532688	17	100
SCAF_5	10532673	10532681	9	100
SCAF_5	10532673	10532700	28	100
SCAF_5	10532683	10532706	24	95.83
SCAF_5	10532702	10532734	33	69.7
SCAF_5	10532841	10532852	12	100
SCAF_5	10532890	10532927	38	100
SCAF_5	10533823	10533857	35	97.14
SCAF_5	10533994	10534006	13	100
SCAF_5	10534195	10534262	68	83.82
SCAF_5	10534422	10534435	14	100
SCAF_5	10534449	10534455	7	100
SCAF_5	10534489	10534514	26	84.62
SCAF_5	10534531	10534547	17	94.12
SCAF_5	10568024	10568036	13	100
SCAF_5	10568052	10568084	33	84.85
SCAF_5	10568096	10568108	13	100
SCAF_5	10568096	10568108	13	92.31
SCAF_5	10568111	10568115	5	100
SCAF_5	10568124	10568165	42	100
SCAF_5	10568124	10568165	42	100
SCAF_5	10568191	10568200	10	100
SCAF_5	10568216	10568228	13	100
SCAF_5	10568216	10568270	55	76.36
SCAF_5	10568367	10568406	44	90.91
SCAF_5	27245545	27245566	22	95.45
SCAF_5	27245587	27245668	82	100
SCAF_5	27245669	27245688	22	86.36
SCAF_5	34292514	34292544	31	93.55
SCAF_5	34638239	34638276	38	100
SCAF_5	34638278	34638312	35	100
SCAF_5	34638313	34638342	30	96.67
SCAF_5	38544043	38544076	34	100
SCAF_5	38544082	38544100	19	89.47
SCAF_5	38544172	38544198	27	100
SCAF_5	38544308	38544326	19	100
SCAF_5	41525375	41525391	17	100
SCAF_5	41525375	41525391	17	100
SCAF_5	41525441	41525476	36	100
SCAF_5	41525477	41525493	17	94.12
SCAF_5	41525445	41525499	55	100
SCAF_5	41732763	41732787	25	100
SCAF_5	41732763	41732787	25	100
SCAF_5	41732766	41732787	22	100
SCAF_5	41732806	41732820	15	93.33
SCAF_5	41732806	41732822	17	94.12
SCAF_5	41732803	41732826	24	100
SCAF_5	41732907	41732935	29	89.66
SCAF_5	41886846	41886873	28	100
SCAF_5	41886911	41886922	12	100
SCAF_5	41886933	41886947	15	100
SCAF_5	41886936	41886949	14	100
SCAF_5	41886961	41886985	25	100
SCAF_5	41886999	41887011	13	100
SCAF_5	41887019	41887035	17	100
SCAF_5	42342570	42342605	36	100
SCAF_5	42342607	42342651	45	97.78
SCAF_5	47562508	47562529	22	95.45
SCAF_5	47562507	47562519	19	68.42
SCAF_5	47562507	47562528	22	100
SCAF_5	47562536	47562592	57	96.49
SCAF_5	47562529	47562554	26	92.31
SCAF_5	47562523	47562595	75	92
SCAF_5	47562555	47562595	41	97.56
SCAF_5	47562631	47562661	31	93.55
SCAF_5	47562678	47562693	16	100
SCAF_5	47562827	47562850	24	91.67
SCAF_5	47562851	47562858	8	100
SCAF_5	47562845	47562861	17	100
SCAF_5	47562845	47562862	18	100
SCAF_5	47563124	47563139	16	100
SCAF_5	55616617	55616640	24	100
SCAF_5	55616642	55616676	35	94.29
SCAF_5	57509080	57509091	12	100
SCAF_5	57509105	57509147	43	97.67
SCAF_5	57509149	57509193	45	100
SCAF_5	57509203	57509252	50	96
SCAF_5	57509253	57509274	22	95.45
SCAF_5	57910408	57910452	45	64.44
SCAF_5	58610183	58610213	31	93.55
SCAF_5	58610188	58610210	23	100
SCAF_5	58610188	58610193	6	100
SCAF_5	58610183	58610211	29	96.55
SCAF_5	58610188	58610211	24	100
SCAF_5	58610211	58610254	44	100
SCAF_5	58610214	58610259	46	100
SCAF_5	58610183	58610223	41	95.12
SCAF_5	58610212	58610256	45	100
SCAF_5	58610212	58610259	48	100
SCAF_5	58610260	58610268	9	100
SCAF_5	58610224	58610261	38	97.37
SCAF_5	58610195	58610268	74	94.59
SCAF_5	58610260	58610268	9	100
SCAF_5	58610257	58610270	14	100
SCAF_5	58610272	58610285	14	100
SCAF_5	58610262	58610288	27	85.19
SCAF_5	58610272	58610288	17	100
SCAF_5	58610272	58610288	17	100
SCAF_5	58610273	58610288	16	100
SCAF_5	59345556	59345582	27	100
SCAF_5	59345567	59345590	24	75
SCAF_5	59345583	59345594	12	100
SCAF_5	59345596	59345630	35	100
SCAF_5	59345600	59345690	91	100
SCAF_5	59345632	59345690	59	96.61
SCAF_5	62244934	62244959	26	96.15
SCAF_5	62244965	62244975	11	100
SCAF_5	62244977	62244984	8	100
SCAF_5	62244989	62245024	36	97.22
SCAF_5	62245038	62245081	44	100
SCAF_5	70350853	70350864	12	100
SCAF_5	70350858	70350892	35	97.14
SCAF_5	70350866	70350898	33	100
SCAF_5	70350893	70350933	41	97.56
SCAF_5	70350909	70350929	21	100
SCAF_5	70350930	70350934	5	100
SCAF_5	70350935	70350973	39	100
SCAF_5	70350935	70350976	42	100
SCAF_6	15359998	15360034	37	100
SCAF_6	15360035	15360061	27	100
SCAF_6	15360083	15360142	60	100
SCAF_6	15777775	15777781	7	100
SCAF_6	15777775	15777781	7	100
SCAF_6	15777800	15777834	35	94.29
SCAF_6	15777789	15777816	28	85.71
SCAF_6	15777789	15777816	28	85.71
SCAF_6	15777818	15777834	17	100
SCAF_6	15777818	15777834	17	100
SCAF_6	15777853	15777873	21	80.95
SCAF_6	15777853	15777871	19	78.95
SCAF_6	15777853	15777873	21	80.95
SCAF_6	15777881	15777928	48	75
SCAF_6	15777881	15777890	10	100
SCAF_6	15777881	15777901	21	80.95
SCAF_6	15777903	15777926	24	91.67
SCAF_6	15777892	15777929	38	94.74
SCAF_6	18539955	18540029	75	97.33
SCAF_6	18539957	18539968	12	100
SCAF_6	18539957	18539994	38	100
SCAF_6	18539957	18540001	45	100
SCAF_6	18539961	18539996	36	97.22
SCAF_6	18539964	18540013	50	100
SCAF_6	18539970	18539991	22	95.45
SCAF_6	18539951	18539984	34	94.12
SCAF_6	18539997	18540054	58	94.83
SCAF_6	18539998	18540055	58	89.66
SCAF_6	18539965	18539999	35	100
SCAF_6	18540002	18540010	9	100
SCAF_6	18540008	18540013	6	100
SCAF_6	18540000	18540015	16	100
SCAF_6	18540016	18540029	14	100
SCAF_6	18540019	18540029	11	100
SCAF_6	18540021	18540041	21	100
SCAF_6	18540031	18540054	24	100
SCAF_6	18540031	18540055	25	100
SCAF_6	18540031	18540055	25	100
SCAF_6	18540042	18540074	33	72.73
SCAF_6	18540064	18540075	12	100
SCAF_6	18540064	18540082	19	94.74
SCAF_6	18540064	18540083	28	71.43
SCAF_6	18540065	18540074	10	100
SCAF_6	18540016	18540071	56	82.14
SCAF_6	18540078	18540083	6	100
SCAF_6	18540078	18540083	6	100
SCAF_6	18539991	18540083	97	82.47
SCAF_6	18540078	18540085	8	100
SCAF_6	18540363	18540410	48	100
SCAF_6	1870426	1870440	15	100
SCAF_6	1870521	1870528	8	100
SCAF_6	1870548	1870599	52	100
SCAF_6	1870557	1870599	43	100
SCAF_6	22295543	22295557	15	100
SCAF_6	22295570	22295577	8	100
SCAF_6	22295590	22295597	8	100
SCAF_6	22295610	22295617	8	100
SCAF_6	22295630	22295636	7	100
SCAF_6	22295712	22295719	8	100
SCAF_6	22295725	22295740	16	100
SCAF_6	22295746	22295761	16	100
SCAF_6	22295752	22295761	10	100
SCAF_6	22295767	22295784	18	100
SCAF_6	22295767	22295784	18	100
SCAF_6	22295790	22295805	16	100
SCAF_6	22295790	22295805	16	100
SCAF_6	22295811	22295828	18	94.44
SCAF_6	22295817	22295844	28	78.57
SCAF_6	22295831	22295844	14	92.86
SCAF_6	33459138	33459176	39	89.74
SCAF_6	70261429	70261438	10	100
SCAF_6	70261439	70261460	22	95.45
SCAF_6	70261468	70261474	7	100
SCAF_6	70261487	70261501	15	93.33
SCAF_6	70261514	70261538	25	100
SCAF_6	70261601	70261620	20	100
SCAF_7	12951931	12951966	36	97.22
SCAF_7	20875675	20875716	42	97.62
SCAF_7	29577409	29577442	34	76.47
SCAF_7	29577474	29577505	32	87.5
SCAF_7	36680048	36680064	17	100
SCAF_7	36680316	36680347	32	96.88
SCAF_7	36680316	36680348	33	96.97
SCAF_7	36680351	36680356	6	100
SCAF_7	36680352	36680388	41	85.37
SCAF_7	36680387	36680423	37	94.59
SCAF_7	36680398	36680425	28	100
SCAF_7	42931733	42931750	18	100
SCAF_7	42931752	42931770	19	100
SCAF_7	50760544	50760567	24	100
SCAF_7	50760545	50760590	46	100
SCAF_7	50760599	50760628	30	100
SCAF_7	50760545	50760600	56	98.21
SCAF_7	50760594	50760601	8	100
SCAF_7	50760603	50760610	8	100
SCAF_7	50760602	50760630	29	100
SCAF_7	50760611	50760630	22	90.91
SCAF_7	51008193	51008199	7	100
SCAF_7	51008208	51008249	42	97.62
SCAF_7	51008255	51008268	14	100
SCAF_7	51008255	51008268	14	100
SCAF_7	51008280	51008289	10	100
SCAF_7	51008280	51008289	10	100
SCAF_7	51008301	51008308	8	100
SCAF_7	51008301	51008311	11	100
SCAF_7	51008320	51008336	17	100
SCAF_7	51008322	51008338	17	100
SCAF_7	51008356	51008363	8	100
SCAF_7	51028981	51028990	10	100
SCAF_7	51029002	51029014	13	100
SCAF_7	51029025	51029034	10	100
SCAF_7	51029044	51029064	21	100
SCAF_7	51029046	51029063	22	81.82
SCAF_7	51029074	51029089	16	100
SCAF_7	51029075	51029088	14	100
SCAF_7	51029100	51029109	10	100
SCAF_7	51029121	51029131	11	100
SCAF_7	51029140	51029156	17	100
SCAF_7	51029140	51029158	19	100
SCAF_7	51029176	51029183	8	100
SCAF_7	51029176	51029183	8	100
SCAF_7	59393734	59393789	56	98.21
SCAF_7	59393790	59393843	54	96.3
SCAF_7	9558843	9558870	28	100
SCAF_7	9558848	9558872	25	100
SCAF_7	9558891	9558903	13	100
SCAF_7	9558893	9558906	14	100
SCAF_7	9558932	9558978	47	97.87
SCAF_7	9558932	9558982	51	100
SCAF_7	9558998	9559029	32	100
SCAF_8	10548731	10548758	28	96.43
SCAF_8	10548837	10548887	51	100
SCAF_8	10548910	10548926	18	94.44
SCAF_8	11372417	11372425	9	100
SCAF_8	11372447	11372469	23	100
SCAF_8	11372446	11372461	16	100
SCAF_8	11372445	11372475	31	96.77
SCAF_8	11372485	11372494	10	100
SCAF_8	11372517	11372531	15	100
SCAF_8	11372517	11372546	30	100
SCAF_8	11372519	11372563	45	95.56
SCAF_8	11372518	11372546	29	100
SCAF_8	11372560	11372568	9	100
SCAF_8	11372569	11372585	17	100
SCAF_8	11372569	11372585	17	100
SCAF_8	11372572	11372587	16	100
SCAF_8	11372569	11372587	19	100
SCAF_8	11372600	11372612	13	100
SCAF_8	11372602	11372615	14	100
SCAF_8	11372610	11372618	9	100
SCAF_8	11372622	11372653	32	96.88
SCAF_8	11372624	11372674	51	96.08
SCAF_8	11372619	11372627	9	88.89
SCAF_8	11372634	11372674	41	97.56
SCAF_8	11372632	11372673	42	97.62
SCAF_8	11372629	11372674	46	100
SCAF_8	11372682	11372699	18	100
SCAF_8	11372685	11372699	15	93.33
SCAF_8	11372705	11372713	9	100
SCAF_8	11964358	11964412	55	98.18
SCAF_8	11964358	11964414	57	100
SCAF_8	11964413	11964433	21	100
SCAF_8	11964416	11964433	18	100
SCAF_8	19692699	19692728	30	100
SCAF_8	28194395	28194425	31	100
SCAF_8	28194428	28194440	13	92.31
SCAF_8	28194445	28194451	7	100
SCAF_8	28194645	28194698	54	100
SCAF_8	302896	302912	17	100
SCAF_8	302896	302912	17	100
SCAF_8	302944	302956	13	100
SCAF_8	302962	302983	22	90.91
SCAF_8	303009	303040	32	81.25
SCAF_8	303007	303020	14	100
SCAF_8	303026	303040	15	100
SCAF_8	303137	303168	32	81.25
SCAF_8	303200	303212	13	100
SCAF_8	303283	303296	14	100
SCAF_8	303332	303360	29	79.31
SCAF_8	30455845	30455882	38	100
SCAF_8	30455884	30455900	17	100
SCAF_8	304886	304915	30	80
SCAF_8	304944	304973	30	80
SCAF_8	304958	304971	14	100
SCAF_8	305122	305158	37	83.78
SCAF_8	305159	305166	8	100
SCAF_8	39532681	39532702	22	100
SCAF_8	39532715	39532734	20	95
SCAF_8	4661426	4661438	13	100
SCAF_8	4661467	4661480	14	100
SCAF_8	4661719	4661733	15	100
SCAF_8	4661805	4661819	15	100
SCAF_8	4661849	4661861	13	100
SCAF_8	4661890	4661905	16	93.75
SCAF_8	4661906	4661912	7	100
SCAF_8	4661932	4661939	8	100
SCAF_8	4661956	4661962	7	100
SCAF_8	4662100	4662114	15	100
SCAF_8	46934697	46934747	51	98.04
SCAF_8	46934783	46934801	19	100
SCAF_8	51199270	51199305	36	83.33
SCAF_8	51199285	51199315	31	96.77
SCAF_8	51199285	51199327	43	83.72
SCAF_8	51199311	51199327	17	100
SCAF_8	51199317	51199330	14	100
SCAF_8	52413477	52413501	25	100
SCAF_8	52413475	52413499	25	100
SCAF_8	52413530	52413575	46	100
SCAF_8	52413548	52413559	12	100
SCAF_8	52413529	52413557	29	100
SCAF_8	52413561	52413602	42	95.24
SCAF_8	52413576	52413607	32	100
SCAF_8	52413603	52413660	58	81.03
SCAF_8	52413558	52413608	51	100
SCAF_8	52413534	52413610	77	100
SCAF_8	52413615	52413705	95	88.42
SCAF_8	52413611	52413622	12	100
SCAF_8	52413630	52413640	11	100
SCAF_8	52413661	52413706	46	97.83
SCAF_8	52413627	52413674	52	92.31
SCAF_8	52413642	52413686	45	100
SCAF_8	52413676	52413705	30	100
SCAF_8	5302337	5302345	9	100
SCAF_8	5302368	5302383	16	100
SCAF_8	5303348	5303364	17	100
SCAF_8	5303681	5303696	16	100
SCAF_8	54089441	54089472	32	96.88
SCAF_8	54089441	54089472	32	96.88
SCAF_8	8247471	8247483	13	100
SCAF_8	8247485	8247517	33	96.97
SCAF_8	8247519	8247549	33	90.91
SCAF_8	8247551	8247563	13	100
SCAF_9	10157140	10157191	54	96.3
SCAF_9	15680478	15680506	29	100
SCAF_9	15680507	15680539	33	100
SCAF_9	15680508	15680536	29	100
SCAF_9	15680559	15680583	25	96
SCAF_9	15680603	15680618	16	100
SCAF_9	15791986	15791998	13	100
SCAF_9	15792017	15792033	17	94.12
SCAF_9	15792082	15792089	8	100
SCAF_9	15792112	15792124	13	100
SCAF_9	20021637	20021652	16	100
SCAF_9	20021672	20021707	36	97.22
SCAF_9	28872481	28872502	22	95.45
SCAF_9	28872481	28872502	22	95.45
SCAF_9	28872481	28872502	24	91.67
SCAF_9	28872483	28872502	20	90
SCAF_9	28872528	28872536	9	100
SCAF_9	28872548	28872563	16	100
SCAF_9	28872551	28872563	13	100
SCAF_9	28872615	28872629	15	100
SCAF_9	28872615	28872630	16	100
SCAF_9	28872615	28872636	22	95.45
SCAF_9	28872615	28872636	22	95.45
SCAF_9	28872743	28872765	23	95.65
SCAF_9	28872740	28872759	20	95
SCAF_9	28872739	28872765	27	92.59
SCAF_9	28872739	28872765	27	92.59
SCAF_9	28872740	28872765	26	92.31
SCAF_9	28872743	28872765	23	95.65
SCAF_9	28872809	28872832	24	91.67
SCAF_9	28872811	28872822	12	100
SCAF_9	28872811	28872826	16	100
SCAF_9	28872811	28872832	22	95.45
SCAF_9	28872815	28872832	18	94.44
SCAF_9	28872815	28872832	18	94.44
SCAF_9	28872876	28872899	24	91.67
SCAF_9	28872878	28872889	12	100
SCAF_9	28872878	28872890	13	100
SCAF_9	28872878	28872893	16	100
SCAF_9	28872893	28872900	8	100
SCAF_9	33414999	33415063	65	98.46
SCAF_9	41675916	41675938	23	100
SCAF_9	41675944	41675949	6	100
SCAF_9	41675967	41676001	35	100
SCAF_9	41675969	41675999	31	96.77
SCAF_9	41676042	41676073	32	100
SCAF_9	41676042	41676074	33	100
SCAF_9	41676043	41676069	27	100
SCAF_9	41676247	41676265	19	94.74
SCAF_9	41676418	41676435	18	100
SCAF_9	41676447	41676468	22	100
SCAF_9	41676479	41676487	9	100
SCAF_9	41676524	41676540	17	100
SCAF_9	44499268	44499298	33	81.82
SCAF_9	44499299	44499364	66	89.39
SCAF_9	44499269	44499307	39	89.74
SCAF_9	44499311	44499359	49	100
SCAF_9	44499366	44499376	11	90.91
SCAF_9	44499361	44499377	17	94.12
SCAF_9	46945	46960	16	100
SCAF_9	47007	47024	18	100
SCAF_9	47069	47082	14	100
SCAF_9	48064	48077	14	100
SCAF_9	48130	48141	12	100
SCAF_9	48163	48170	8	100
SCAF_9	48383	48395	13	100
SCAF_9	52506564	52506604	41	100
SCAF_9	52506719	52506775	57	100
SCAF_9	55236420	55236442	23	91.3
SCAF_9	55236689	55236715	27	100
SCAF_9	8735837	8735874	38	100
SCAF_9	8735875	8735954	80	100
SCAF_10	13312109	13312117	9	100
SCAF_10	13312134	13312146	13	100
SCAF_10	13312135	13312147	13	100
SCAF_10	13312170	13312185	16	100
SCAF_10	13312170	13312186	17	100
SCAF_10	13312206	13312258	53	100
SCAF_10	13312206	13312258	53	98.11
SCAF_10	13312384	13312395	12	100
SCAF_10	1860977	1860992	16	100
SCAF_10	1861000	1861011	12	100
SCAF_10	1861064	1861091	28	100
SCAF_10	2260562	2260610	49	100
SCAF_10	2260547	2260601	55	90.91
SCAF_10	2260611	2260642	32	100
SCAF_10	2260644	2260657	14	100
SCAF_10	2260603	2260657	55	89.09
SCAF_10	2260679	2260712	34	100
SCAF_10	2260684	2260713	30	100
SCAF_10	2260679	2260712	34	100
SCAF_10	2260713	2260719	7	100
SCAF_10	2260735	2260774	40	100
SCAF_10	2260737	2260775	39	100
SCAF_10	2260776	2260783	8	100
SCAF_10	28994111	28994151	41	100
SCAF_10	28994111	28994160	50	98
SCAF_10	28994152	28994171	20	100
SCAF_10	28994172	28994241	70	100
SCAF_10	28994214	28994252	39	100
SCAF_10	28994242	28994252	11	100
SCAF_10	30799460	30799473	14	100
SCAF_10	30799449	30799493	45	91.11
SCAF_10	30799495	30799519	25	100
SCAF_10	30799475	30799535	61	98.36
SCAF_10	30799495	30799544	50	96
SCAF_10	30799548	30799570	23	100
SCAF_10	30799541	30799580	40	100
SCAF_10	30799552	30799605	54	100
SCAF_10	30799571	30799605	35	100
SCAF_10	30799581	30799605	25	96
SCAF_10	32582325	32582336	12	100
SCAF_10	32582359	32582366	8	100
SCAF_10	32582389	32582396	8	100
SCAF_10	32582419	32582426	8	100
SCAF_10	32582561	32582571	11	100
SCAF_10	32582623	32582636	14	100
SCAF_10	32582959	32582971	13	100
SCAF_10	32583304	32583321	18	100
SCAF_10	32583344	32583352	9	100
SCAF_10	32583375	32583382	8	100
SCAF_10	32583428	32583439	12	100
SCAF_10	32583488	32583499	12	100
SCAF_10	32583552	32583559	8	100
SCAF_10	32583579	32583588	10	100
SCAF_10	32583608	32583619	12	100
SCAF_10	32583606	32583616	11	100
SCAF_10	32583641	32583653	13	100
SCAF_10	32583732	32583750	20	95
SCAF_10	32687819	32687832	14	100
SCAF_10	32687821	32687833	13	100
SCAF_10	32687855	32687865	11	100
SCAF_10	32687883	32687898	16	100
SCAF_10	32687883	32687917	35	100
SCAF_10	32687899	32687917	21	90.48
SCAF_10	32687934	32687961	28	100
SCAF_10	32687938	32687965	28	100
SCAF_10	32687983	32687996	14	100
SCAF_10	32687987	32688010	24	100
SCAF_10	32687997	32688010	14	100
SCAF_10	32688067	32688082	16	100
SCAF_10	35712461	35712491	31	100
SCAF_10	35712463	35712486	24	95.83
SCAF_10	35712492	35712579	88	98.86
SCAF_10	35712488	35712580	93	98.92
SCAF_10	43088231	43088239	9	100
SCAF_10	43088242	43088299	58	100
SCAF_10	43177058	43177081	24	100
SCAF_10	43177058	43177081	24	95.83
SCAF_10	43177123	43177141	19	100
SCAF_10	43177123	43177185	63	98.41
SCAF_10	43177142	43177189	48	97.92
SCAF_10	44192571	44192666	100	89
SCAF_10	44192571	44192629	59	89.83
SCAF_10	44192627	44192688	62	87.1
SCAF_10	44192696	44192714	19	100
SCAF_10	44192700	44192714	15	100
SCAF_10	44192696	44192716	21	95.24
SCAF_10	44192737	44192743	7	100
SCAF_10	44192739	44192744	6	100
SCAF_10	44192754	44192767	14	100
SCAF_10	44192754	44192767	14	100
SCAF_10	44192778	44192784	7	100
SCAF_10	44192775	44192784	10	100
SCAF_10	44192778	44192784	7	100
SCAF_10	44192799	44192852	54	100
SCAF_10	44192798	44192815	18	94.44
SCAF_10	44192798	44192853	56	100
SCAF_10	44192799	44192853	55	98.18
SCAF_10	44192816	44192853	38	97.37
SCAF_10	49893615	49893659	45	100
SCAF_10	49893621	49893658	38	100
SCAF_10	49893615	49893656	42	97.62
SCAF_10	49893702	49893726	25	100
SCAF_10	49893746	49893778	33	81.82
SCAF_10	49893752	49893778	27	74.07
SCAF_10	49893750	49893766	17	94.12
SCAF_10	50024582	50024588	7	100
SCAF_10	50116470	50116482	13	100
SCAF_10	50116530	50116541	12	100
SCAF_10	50116632	50116638	7	100
SCAF_10	50116643	50116654	12	100
SCAF_10	50116668	50116684	17	100
SCAF_10	54334894	54334924	31	80.65
SCAF_10	54334940	54334944	5	100
SCAF_10	54334946	54334988	47	89.36
SCAF_10	54334990	54334997	8	100
SCAF_10	54334998	54335040	43	100
SCAF_10	54335070	54335096	27	88.89
SCAF_10	54335296	54335312	17	100
SCAF_11	10894234	10894244	11	100
SCAF_11	10894246	10894298	56	92.86
SCAF_11	10894339	10894380	42	97.62
SCAF_11	16156522	16156615	94	87.23
SCAF_11	16156529	16156561	33	100
SCAF_11	16156532	16156541	10	100
SCAF_11	16156532	16156583	52	100
SCAF_11	16156542	16156616	75	93.33
SCAF_11	16156578	16156602	25	100
SCAF_11	16156586	16156615	30	96.67
SCAF_11	16156603	16156615	13	100
SCAF_11	16156639	16156648	10	100
SCAF_11	40082935	40082946	12	100
SCAF_11	40082963	40083006	44	100
SCAF_11	40082964	40082985	22	100
SCAF_11	40082986	40083005	20	100
SCAF_11	40083032	40083051	20	95
SCAF_11	40083126	40083145	20	100
SCAF_11	40083126	40083145	20	100
SCAF_11	45068601	45068641	41	97.56
SCAF_11	45068601	45068642	42	100
SCAF_11	45068602	45068644	43	100
SCAF_11	45068645	45068650	6	100
SCAF_11	45068602	45068650	49	100
SCAF_11	45068602	45068650	53	90.57
SCAF_11	45068646	45068651	6	100
SCAF_11	45068675	45068682	8	100
SCAF_11	45068676	45068682	7	100
SCAF_11	45068692	45068722	31	61.29
SCAF_11	45068693	45068722	30	60
SCAF_11	45068704	45068722	19	68.42
SCAF_11	45068704	45068728	25	100
SCAF_11	45068735	45068750	16	100
SCAF_11	45068734	45068751	18	94.44
SCAF_11	45068738	45068752	15	100
SCAF_11	45068745	45068761	17	100
SCAF_11	45068763	45068769	7	100
SCAF_11	45068602	45068772	171	80.7
SCAF_11	45068734	45068772	39	94.87
SCAF_11	45068734	45068772	39	97.44
SCAF_11	45068735	45068772	42	88.1
SCAF_11	45068751	45068772	22	100
SCAF_11	45068783	45068808	26	100
SCAF_11	45068787	45068811	25	96
SCAF_11	45068734	45068812	79	92.41
SCAF_11	45068786	45068812	27	100
SCAF_11	45068787	45068812	26	100
SCAF_11	45068787	45068812	26	100
SCAF_11	45068794	45068812	19	94.74
SCAF_11	45068786	45068820	35	97.14
SCAF_11	45068815	45068822	8	100
SCAF_11	45068826	45068832	7	100
SCAF_11	45068826	45068850	25	96
SCAF_11	45068837	45068854	18	100
SCAF_11	45068840	45068862	23	95.65
SCAF_11	45068839	45068868	30	80
SCAF_11	45068827	45068877	51	74.51
SCAF_11	45068856	45068881	26	92.31
SCAF_11	45068835	45068882	48	87.5
SCAF_11	45068878	45068883	6	100
SCAF_11	45068883	45068896	14	100
SCAF_11	45068826	45068896	71	81.69
SCAF_11	45068827	45068896	70	81.43
SCAF_11	45068841	45068896	58	94.83
SCAF_11	45068863	45068896	34	97.06
SCAF_11	45068867	45068896	30	100
SCAF_11	45068883	45068896	14	100
SCAF_11	45068885	45068896	12	100
SCAF_11	45068883	45068899	17	100
SCAF_11	45068915	45068960	46	100
SCAF_11	45068911	45068928	18	100
SCAF_11	45068929	45068964	36	100
SCAF_11	45068911	45068938	28	100
SCAF_11	45068913	45068943	31	100
SCAF_11	45068915	45068956	42	100
SCAF_11	45068915	45068964	50	100
SCAF_11	45068966	45068997	32	100
SCAF_11	45068970	45069000	31	100
SCAF_11	45068915	45068972	58	98.28
SCAF_11	45068951	45068978	28	96.43
SCAF_11	45068959	45068986	28	100
SCAF_11	45068934	45068988	55	85.45
SCAF_11	45068989	45068995	7	100
SCAF_11	45068944	45068996	53	100
SCAF_11	45068953	45068996	44	95.45
SCAF_11	45068979	45068996	18	100
SCAF_11	45068915	45068999	85	87.06
SCAF_11	45068961	45069000	40	100
SCAF_11	45068913	45069005	93	84.95
SCAF_11	45068967	45069005	39	97.44
SCAF_11	45068997	45069005	9	88.89
SCAF_11	45068915	45069021	108	91.67
SCAF_11	45069009	45069029	21	100
SCAF_11	45069009	45069029	21	100
SCAF_11	45069009	45069029	21	95.24
SCAF_11	45069010	45069029	20	95
SCAF_11	45069015	45069035	21	90.48
SCAF_11	45069036	45069059	24	100
SCAF_11	45069002	45069061	60	93.33
SCAF_11	45069012	45069068	57	85.96
SCAF_11	45069010	45069071	62	85.48
SCAF_11	45069010	45069071	62	87.1
SCAF_11	45069035	45069071	37	97.3
SCAF_11	45069036	45069071	36	94.44
SCAF_11	45069036	45069071	36	94.44
SCAF_11	45069038	45069071	34	97.06
SCAF_11	45069042	45069071	30	96.67
SCAF_11	45069042	45069071	30	96.67
SCAF_11	45069044	45069071	28	96.43
SCAF_11	45069062	45069071	10	100
SCAF_11	45069078	45069085	8	100
SCAF_11	45069090	45069105	16	100
SCAF_11	45069082	45069099	18	100
SCAF_11	45069082	45069105	24	100
SCAF_11	45069084	45069105	22	100
SCAF_11	45069086	45069105	20	100
SCAF_11	45069086	45069105	20	100
SCAF_11	45069090	45069105	16	100
SCAF_11	45069096	45069105	10	100
SCAF_11	45069086	45069106	21	100
SCAF_11	45069086	45069113	28	96.43
SCAF_11	45069107	45069113	7	100
SCAF_11	45069124	45069208	85	88.24
SCAF_11	45069124	45069128	5	100
SCAF_11	45069108	45069135	34	76.47
SCAF_11	45069132	45069138	7	100
SCAF_11	45069123	45069147	25	96
SCAF_11	45069135	45069163	29	79.31
SCAF_11	45069134	45069164	31	80.65
SCAF_11	45069160	45069165	6	83.33
SCAF_11	45069137	45069170	34	97.06
SCAF_11	45069164	45069175	12	100
SCAF_11	45069158	45069185	28	100
SCAF_11	45069132	45069187	56	89.29
SCAF_11	45069166	45069195	30	96.67
SCAF_11	45069138	45069196	61	95.08
SCAF_11	45069164	45069208	45	100
SCAF_11	45069210	45069221	12	100
SCAF_11	45069136	45069211	76	92.11
SCAF_11	45069124	45069221	98	86.73
SCAF_11	45069144	45069221	78	91.03
SCAF_11	45069188	45069221	34	97.06
SCAF_11	45069196	45069221	26	100
SCAF_11	45069198	45069221	24	100
SCAF_11	45069212	45069221	10	100
SCAF_11	45069185	45069222	38	100
SCAF_11	45069214	45069223	10	100
SCAF_11	45069144	45069225	84	95.24
SCAF_11	45069180	45069225	46	100
SCAF_11	45069185	45069225	41	97.56
SCAF_11	45069194	45069225	32	100
SCAF_11	45069166	45069229	64	98.44
SCAF_11	45069232	45069239	8	100
SCAF_11	45069240	45069274	35	97.14
SCAF_11	45069240	45069253	14	100
SCAF_11	45069236	45069256	21	100
SCAF_11	45069240	45069260	21	95.24
SCAF_11	45069239	45069269	31	100
SCAF_11	45069239	45069269	31	100
SCAF_11	45069240	45069271	32	100
SCAF_11	45069235	45069276	42	97.62
SCAF_11	45069240	45069277	38	100
SCAF_11	45069240	45069283	44	93.18
SCAF_11	45069277	45069283	7	100
SCAF_11	45069240	45069285	46	97.83
SCAF_11	45069236	45069293	58	84.48
SCAF_11	45069294	45069300	7	100
SCAF_11	45069274	45069301	28	100
SCAF_11	45069244	45069303	60	96.67
SCAF_11	45069257	45069303	47	100
SCAF_11	45069280	45069303	24	100
SCAF_11	45069287	45069303	17	100
SCAF_11	45069236	45069307	72	94.44
SCAF_11	45069248	45069312	65	95.38
SCAF_11	45069275	45069312	38	94.74
SCAF_11	45069289	45069320	33	93.94
SCAF_11	45069317	45069323	7	100
SCAF_11	45069317	45069332	16	100
SCAF_11	45069318	45069332	15	93.33
SCAF_11	45069317	45069334	18	94.44
SCAF_11	45069319	45069336	18	100
SCAF_11	45069341	45069346	6	83.33
SCAF_11	45069317	45069349	33	78.79
SCAF_11	45069317	45069349	33	78.79
SCAF_11	45069339	45069353	15	100
SCAF_11	45069317	45069368	52	86.54
SCAF_11	45069325	45069376	52	80.77
SCAF_11	45069347	45069376	30	96.67
SCAF_11	45069319	45069388	72	79.17
SCAF_11	45069351	45069388	38	68.42
SCAF_11	45069351	45069412	62	61.29
SCAF_11	45069401	45069419	19	100
SCAF_11	45069427	45069448	22	100
SCAF_11	45069408	45069456	49	95.92
SCAF_11	45069414	45069456	43	90.7
SCAF_11	45069462	45069469	8	100
SCAF_11	45069431	45069484	56	94.64
SCAF_11	45069415	45069485	71	85.92
SCAF_11	45069425	45069486	62	90.32
SCAF_11	45069473	45069487	15	100
SCAF_11	45069422	45069488	67	92.54
SCAF_11	45069460	45069488	29	100
SCAF_11	45069460	45069488	29	100
SCAF_11	45069475	45069488	14	100
SCAF_11	45069432	45069496	65	83.08
SCAF_11	45069469	45069496	28	85.71
SCAF_11	45069496	45069502	7	100
SCAF_11	45069497	45069503	7	100
SCAF_11	45069493	45069526	34	100
SCAF_11	45069492	45069528	37	97.3
SCAF_11	45069499	45069531	33	100
SCAF_11	45069498	45069534	37	100
SCAF_11	45069470	45069535	66	84.85
SCAF_11	45069493	45069537	45	97.78
SCAF_11	45069499	45069544	46	97.83
SCAF_11	45069510	45069544	35	97.14
SCAF_11	45069546	45069581	36	86.11
SCAF_11	45069527	45069547	21	90.48
SCAF_11	45069538	45069552	15	86.67
SCAF_11	45069504	45069557	54	88.89
SCAF_11	45069530	45069563	34	97.06
SCAF_11	45069503	45069564	62	88.71
SCAF_11	45069533	45069574	44	81.82
SCAF_11	45069565	45069574	10	90
SCAF_11	45069537	45069582	46	78.26
SCAF_11	45069551	45069582	32	90.62
SCAF_11	45069586	45069605	20	95
SCAF_11	45069530	45069597	68	79.41
SCAF_11	45069591	45069597	7	85.71
SCAF_11	45069549	45069598	50	86
SCAF_11	45069586	45069598	13	100
SCAF_11	45069600	45069619	20	100
SCAF_11	45069606	45069619	14	100
SCAF_11	45069607	45069619	13	92.31
SCAF_11	45069619	45069628	10	100
SCAF_11	45069599	45069622	24	91.67
SCAF_11	45069564	45069623	60	90
SCAF_11	45069599	45069628	30	96.67
SCAF_11	45069559	45069629	71	88.73
SCAF_11	45069626	45069639	14	92.86
SCAF_11	45069600	45069641	42	80.95
SCAF_11	45069638	45069659	22	100
SCAF_11	45069608	45069665	60	86.67
SCAF_11	45069636	45069670	35	94.29
SCAF_11	45069625	45069674	50	94
SCAF_11	45069553	45069677	125	86.4
SCAF_11	45069633	45069677	45	86.67
SCAF_11	45069679	45069718	40	100
SCAF_11	45069636	45069684	49	85.71
SCAF_11	45069678	45069690	13	92.31
SCAF_11	45069642	45069691	50	96
SCAF_11	45069674	45069701	28	100
SCAF_11	45069605	45069709	107	89.72
SCAF_11	45069671	45069709	39	100
SCAF_11	45069652	45069710	61	95.08
SCAF_11	45069674	45069715	42	97.62
SCAF_11	45069672	45069717	46	97.83
SCAF_11	45069679	45069718	40	95
SCAF_11	45069719	45069724	6	100
SCAF_11	45069725	45069759	35	97.14
SCAF_11	45069678	45069731	54	87.04
SCAF_11	45069651	45069732	86	91.86
SCAF_11	45069706	45069732	27	100
SCAF_11	45069692	45069736	45	95.56
SCAF_11	45069686	45069739	54	87.04
SCAF_11	45069728	45069739	12	100
SCAF_11	45069678	45069745	68	95.59
SCAF_11	45069710	45069745	36	97.22
SCAF_11	45069719	45069753	35	97.14
SCAF_11	45069755	45069798	52	84.62
SCAF_11	45069755	45069799	45	100
SCAF_11	45069755	45069760	6	100
SCAF_11	45069760	45069799	40	100
SCAF_11	45069752	45069767	16	100
SCAF_11	45069768	45069833	66	84.85
SCAF_11	45069740	45069781	42	95.24
SCAF_11	45069733	45069782	50	100
SCAF_11	45069727	45069784	58	94.83
SCAF_11	45069731	45069784	54	92.59
SCAF_11	45069770	45069784	15	100
SCAF_11	45069805	45069833	29	86.21
SCAF_11	45069806	45069811	6	100
SCAF_11	45069776	45069811	36	83.33
SCAF_11	45069784	45069811	28	96.43
SCAF_11	45069786	45069811	26	76.92
SCAF_11	45069758	45069821	64	84.38
SCAF_11	45069762	45069822	61	81.97
SCAF_11	45069816	45069829	14	100
SCAF_11	45069784	45069831	48	75
SCAF_11	45069783	45069833	51	80.39
SCAF_11	45069786	45069833	48	79.17
SCAF_11	45069786	45069833	48	79.17
SCAF_11	45069816	45069833	18	100
SCAF_11	45069824	45069833	10	100
SCAF_11	45069815	45069837	23	100
SCAF_11	45069843	45069863	21	95.24
SCAF_11	45069843	45069863	21	95.24
SCAF_11	45069843	45069849	7	100
SCAF_11	45069843	45069855	13	92.31
SCAF_11	45069843	45069857	15	93.33
SCAF_11	45069848	45069858	11	100
SCAF_11	45069843	45069863	21	95.24
SCAF_11	45069852	45069867	16	93.75
SCAF_11	45069860	45069867	8	100
SCAF_11	45069856	45069871	16	100
SCAF_11	45069873	45069895	23	95.65
SCAF_11	45069886	45069895	10	100
SCAF_11	45069873	45069893	21	95.24
SCAF_11	45069873	45069895	23	100
SCAF_11	45069873	45069895	23	95.65
SCAF_11	45069884	45069898	15	100
SCAF_11	45069902	45069933	32	100
SCAF_11	45069906	45069921	16	100
SCAF_11	45069906	45069933	28	100
SCAF_11	45069906	45069922	17	100
SCAF_11	45069906	45069928	23	95.65
SCAF_11	45069879	45069933	55	87.27
SCAF_11	45069912	45069935	24	100
SCAF_11	45069901	45069937	39	94.87
SCAF_11	45069905	45069937	33	100
SCAF_11	45069905	45069937	33	100
SCAF_11	45069943	45069979	37	97.3
SCAF_11	45069951	45069996	46	89.13
SCAF_11	45069998	45070007	10	100
SCAF_11	45069985	45070029	45	82.22
SCAF_11	45070017	45070029	13	92.31
SCAF_11	45256388	45256409	22	100
SCAF_12	10873686	10873697	12	100
SCAF_12	10873686	10873724	39	97.44
SCAF_12	10873701	10873724	24	100
SCAF_12	10873729	10873745	17	100
SCAF_12	10873729	10873748	20	100
SCAF_12	22775789	22775850	62	98.39
SCAF_12	22775878	22775900	23	95.65
SCAF_12	22775902	22775984	83	100
SCAF_12	23388795	23388826	32	100
SCAF_12	23944257	23944268	13	92.31
SCAF_12	23944273	23944331	59	96.61
SCAF_12	23944263	23944307	45	100
SCAF_12	23944339	23944373	35	100
SCAF_12	23944374	23944388	15	100
SCAF_12	23944309	23944388	90	86.67
SCAF_12	23944401	23944417	17	100
SCAF_12	23944401	23944408	8	100
SCAF_12	24391745	24391793	49	100
SCAF_12	29063751	29063794	44	97.73
SCAF_12	29063799	29063828	30	96.67
SCAF_12	29063831	29063835	5	100
SCAF_12	35218207	35218239	33	100
SCAF_12	35218470	35218482	13	100
SCAF_12	35341508	35341537	30	76.67
SCAF_12	35341682	35341691	10	100
SCAF_12	35342144	35342153	10	90
SCAF_12	35343221	35343228	8	100
SCAF_12	35343243	35343255	13	100
SCAF_12	35343267	35343277	11	100
SCAF_12	35343270	35343277	8	100
SCAF_12	35343270	35343277	8	100
SCAF_12	35343292	35343299	8	100
SCAF_12	35343292	35343299	8	100
SCAF_12	35343292	35343299	8	100
SCAF_12	35343292	35343299	8	100
SCAF_12	35343314	35343320	7	100
SCAF_12	35343314	35343320	7	100
SCAF_12	35343314	35343367	54	83.33
SCAF_12	35343314	35343321	8	100
SCAF_12	35343331	35343357	27	100
SCAF_12	35343331	35343376	46	100
SCAF_12	35343331	35343390	60	98.33
SCAF_12	35343331	35343391	63	93.65
SCAF_12	35343358	35343373	16	100
SCAF_12	35343362	35343421	60	98.33
SCAF_12	35343368	35343414	47	97.87
SCAF_12	35343374	35343421	48	100
SCAF_12	35343377	35343443	67	88.06
SCAF_12	35343392	35343419	28	100
SCAF_12	35343392	35343419	28	100
SCAF_12	35343334	35343420	87	100
SCAF_12	35343427	35343461	35	80
SCAF_12	35343428	35343439	12	100
SCAF_12	35343429	35343437	9	100
SCAF_12	35343429	35343461	33	72.73
SCAF_12	35343433	35343445	13	92.31
SCAF_12	35343449	35343461	13	100
SCAF_12	35343470	35343479	10	90
SCAF_12	35343754	35343765	12	100
SCAF_12	35343778	35343787	10	100
SCAF_12	35343802	35343809	8	100
SCAF_12	35343824	35343830	7	100
SCAF_12	38241305	38241341	37	97.3
SCAF_12	38241305	38241363	59	98.31
SCAF_12	38241356	38241385	30	100
SCAF_12	38241364	38241407	44	100
SCAF_12	38241372	38241417	46	95.65
SCAF_12	38241387	38241417	31	93.55
SCAF_12	38241428	38241450	23	95.65
SCAF_12	38241428	38241461	34	97.06
SCAF_12	38327123	38327135	13	100
SCAF_12	38327137	38327163	27	100
SCAF_12	40360965	40360982	18	100
SCAF_12	40360966	40360983	18	94.44
SCAF_12	40361014	40361035	22	95.45
SCAF_12	40361139	40361165	27	96.3
SCAF_12	40361139	40361165	27	96.3
SCAF_12	40361169	40361209	41	95.12
SCAF_12	40361171	40361204	34	94.12
SCAF_12	40361205	40361213	9	100
SCAF_12	40361246	40361262	21	80.95
SCAF_12	40361268	40361279	12	100
SCAF_12	6217794	6217837	44	93.18
SCAF_12	6217839	6217880	42	95.24
SCAF_12	9398977	9398992	16	100
SCAF_12	9399060	9399066	7	100
SCAF_12	9399074	9399084	11	100
SCAF_12	9399092	9399108	17	100
SCAF_12	9399135	9399155	21	90.48
SCAF_12	9399161	9399178	18	77.78
SCAF_12	9399186	9399218	35	88.57
SCAF_12	9399219	9399236	18	77.78
SCAF_13	11522766	11522834	69	97.1
SCAF_13	11522836	11522852	17	100
SCAF_13	11677281	11677290	10	100
SCAF_13	11677292	11677344	53	96.23
SCAF_13	11677280	11677325	46	97.83
SCAF_13	11677327	11677350	24	95.83
SCAF_13	11677371	11677390	20	75
SCAF_13	11677407	11677449	45	91.11
SCAF_13	11677392	11677450	61	91.8
SCAF_13	12812336	12812351	16	100
SCAF_13	12812352	12812374	23	100
SCAF_13	14500174	14500206	33	100
SCAF_13	14500208	14500215	8	100
SCAF_13	14500221	14500240	20	95
SCAF_13	14500275	14500310	36	100
SCAF_13	14500324	14500354	31	100
SCAF_13	14500359	14500369	11	90.91
SCAF_13	14500371	14500377	7	100
SCAF_13	16134173	16134186	14	100
SCAF_13	16134318	16134335	18	100
SCAF_13	16134318	16134329	12	100
SCAF_13	16134331	16134341	11	90.91
SCAF_13	16134316	16134336	21	95.24
SCAF_13	16134346	16134443	98	97.96
SCAF_13	16134356	16134415	60	100
SCAF_13	16134342	16134373	32	100
SCAF_13	16134347	16134379	33	100
SCAF_13	16134345	16134391	47	100
SCAF_13	16134416	16134433	18	100
SCAF_13	16134346	16134425	80	100
SCAF_13	16134404	16134473	70	98.57
SCAF_13	16134426	16134473	48	97.92
SCAF_13	16134426	16134489	68	94.12
SCAF_13	16134474	16134489	16	93.75
SCAF_13	16428953	16428959	7	100
SCAF_13	16428953	16428959	7	100
SCAF_13	16428972	16428986	15	100
SCAF_13	16428972	16428987	16	100
SCAF_13	16428972	16428987	16	100
SCAF_13	16429013	16429026	14	92.86
SCAF_13	16429013	16429026	14	92.86
SCAF_13	16429013	16429055	43	86.05
SCAF_13	16429032	16429055	24	100
SCAF_13	16429032	16429055	24	100
SCAF_13	24009308	24009360	53	100
SCAF_13	24009541	24009558	18	100
SCAF_13	24491203	24491220	18	100
SCAF_13	24491222	24491305	84	98.81
SCAF_13	2608420	2608462	43	100
SCAF_13	2608463	2608474	12	100
SCAF_13	27951964	27951983	20	95
SCAF_13	27952133	27952151	19	94.74
SCAF_13	27952170	27952176	7	100
SCAF_13	28119043	28119052	10	100
SCAF_13	28119077	28119105	29	82.76
SCAF_13	28119124	28119134	11	100
SCAF_13	28119175	28119184	10	100
SCAF_13	28119189	28119212	24	100
SCAF_13	28119321	28119328	8	100
SCAF_13	31579754	31579769	16	100
SCAF_13	31579754	31579768	15	100
SCAF_13	31579754	31579768	15	100
SCAF_13	31579784	31579807	24	95.83
SCAF_13	31579785	31579807	23	95.65
SCAF_13	31579834	31579876	43	100
SCAF_13	31579834	31579848	15	100
SCAF_13	31579855	31579877	23	100
SCAF_13	31579849	31579879	31	100
SCAF_13	31674898	31674928	31	100
SCAF_13	34187242	34187268	27	100
SCAF_13	34187291	34187301	11	100
SCAF_13	34187309	34187320	12	100
SCAF_13	36531385	36531408	24	100
SCAF_13	36531531	36531549	19	100
SCAF_13	36531619	36531682	64	98.44
SCAF_13	36531684	36531700	17	100
SCAF_13	36531728	36531746	19	100
SCAF_13	36531777	36531797	21	95.24
SCAF_13	36532100	36532129	30	100
SCAF_13	36532311	36532330	20	100
SCAF_13	36532349	36532378	30	100
SCAF_13	36532351	36532379	29	100
SCAF_13	36755205	36755225	21	95.24
SCAF_13	39354793	39354805	13	100
SCAF_13	39354807	39354835	29	100
SCAF_13	9082930	9082947	18	100
SCAF_13	9083026	9083038	13	100
SCAF_13	9083118	9083161	44	100
SCAF_14	23607019	23607032	14	100
SCAF_14	23607021	23607042	22	95.45
SCAF_14	23607097	23607156	60	98.33
SCAF_14	23607101	23607119	19	100
SCAF_14	23607108	23607152	45	100
SCAF_14	23607120	23607156	37	100
SCAF_14	23607195	23607204	10	100
SCAF_14	23607206	23607222	17	100
SCAF_14	23607207	23607220	14	100
SCAF_14	30213852	30213893	42	97.62
SCAF_14	30213906	30213939	34	100
SCAF_14	30213941	30213972	32	96.88
SCAF_14	30214012	30214031	20	100
SCAF_14	39631721	39631754	34	100
SCAF_14	6035032	6035040	9	100
SCAF_14	6035032	6035066	35	100
SCAF_14	6035033	6035072	40	100
SCAF_14	6035036	6035091	56	96.43
SCAF_14	6035041	6035095	55	96.36
SCAF_14	6035042	6035077	36	100
SCAF_14	6035077	6035122	46	78.26
SCAF_14	6035079	6035091	13	92.31
SCAF_14	6035079	6035093	15	100
SCAF_14	6035083	6035094	12	91.67
SCAF_14	6035092	6035114	23	91.3
SCAF_14	6035101	6035134	34	91.18
SCAF_14	6035101	6035134	34	94.12
SCAF_14	6035102	6035110	9	100
SCAF_14	6035116	6035133	18	100
SCAF_14	6035117	6035197	81	71.6
SCAF_14	6035124	6035134	11	100
SCAF_14	6035136	6035150	15	100
SCAF_14	6035142	6035190	49	71.43
SCAF_14	6035149	6035190	42	69.05
SCAF_14	6035152	6035189	38	65.79
SCAF_14	6035199	6035211	13	92.31
SCAF_14	6035203	6035209	7	100
SCAF_14	6035203	6035211	9	100
SCAF_14	6035203	6035211	9	100
SCAF_14	6035223	6035266	44	84.09
SCAF_14	6035223	6035268	52	75
SCAF_14	6035223	6035271	49	85.71
SCAF_14	6035223	6035280	58	84.48
SCAF_14	6035236	6035263	28	96.43
SCAF_14	6035275	6035294	20	100
SCAF_14	6035276	6035292	17	100
SCAF_14	6035276	6035294	19	100
SCAF_14	6035278	6035294	17	100
SCAF_14	6035281	6035342	62	88.71
SCAF_14	6035295	6035312	18	77.78
SCAF_14	6035301	6035308	8	100
SCAF_14	6035313	6035348	36	91.67
SCAF_14	6035318	6035372	55	94.55
SCAF_14	6035327	6035341	15	93.33
SCAF_14	6035343	6035348	6	100
SCAF_14	6035352	6035382	31	96.77
SCAF_14	6035354	6035372	19	100
SCAF_14	6035354	6035389	36	91.67
SCAF_14	6035373	6035403	31	93.55
SCAF_14	6035377	6035410	34	94.12
SCAF_14	6035384	6035394	11	100
SCAF_14	6035384	6035415	32	93.75
SCAF_14	6035395	6035402	8	100
SCAF_14	6035395	6035429	35	91.43
SCAF_14	6035405	6035407	3	100
SCAF_14	6035405	6035426	22	95.45
SCAF_14	6035406	6035436	31	90.32
SCAF_14	6035408	6035418	11	100
SCAF_14	6035408	6035426	19	100
SCAF_14	6035423	6035440	22	81.82
SCAF_14	6035424	6035442	19	100
SCAF_14	6035427	6035455	29	93.1
SCAF_14	6035430	6035493	64	93.75
SCAF_14	6035437	6035490	54	94.44
SCAF_14	6035437	6035490	54	96.3
SCAF_14	6035440	6035446	7	100
SCAF_14	6035447	6035490	46	93.48
SCAF_14	6035454	6035529	76	92.11
SCAF_14	6035495	6035500	6	100
SCAF_14	6035495	6035508	14	100
SCAF_14	6035495	6035508	14	100
SCAF_14	6035495	6035548	54	94.44
SCAF_14	6035495	6035548	56	92.86
SCAF_14	6035506	6035548	43	95.35
SCAF_14	6035511	6035524	14	100
SCAF_14	6035519	6035548	30	100
SCAF_14	6035526	6035555	30	96.67
SCAF_14	6035530	6035548	19	100
SCAF_14	6035549	6035556	8	100
SCAF_14	6035549	6035556	8	100
SCAF_14	6035550	6035570	21	80.95
SCAF_14	6035562	6035570	9	100
SCAF_14	6035562	6035570	9	100
SCAF_14	975053	975081	29	93.1
SCAF_14	975083	975127	45	100
SCAF_14	9982138	9982184	47	100
SCAF_14	9982190	9982216	27	100
SCAF_15	13184901	13184908	8	100
SCAF_15	13184928	13184974	47	97.87
SCAF_15	13184975	13185008	34	100
SCAF_15	1352945	1352964	20	100
SCAF_15	1352966	1353025	64	93.75
SCAF_15	1353026	1353089	64	98.44
SCAF_15	15092596	15092639	44	100
SCAF_15	17672867	17672874	8	100
SCAF_15	17672875	17672933	61	96.72
SCAF_15	17672934	17672963	30	100
SCAF_15	18400857	18400895	39	100
SCAF_15	18400933	18400972	40	97.5
SCAF_15	18400974	18400981	8	100
SCAF_15	20183762	20183785	24	95.83
SCAF_15	20183780	20183808	29	96.55
SCAF_15	20183786	20183825	40	85
SCAF_15	20183815	20183846	32	100
SCAF_15	20183826	20183846	21	95.24
SCAF_15	27800153	27800208	56	100
SCAF_15	27800159	27800215	57	100
SCAF_15	27800159	27800215	57	98.25
SCAF_15	27800210	27800232	23	100
SCAF_15	27800210	27800232	23	100
SCAF_15	27800216	27800231	16	100
SCAF_15	27800216	27800236	21	95.24
SCAF_15	27800244	27800260	17	100
SCAF_15	27800244	27800265	22	100
SCAF_15	27800244	27800265	22	100
SCAF_15	27800260	27800279	20	100
SCAF_15	27800261	27800278	18	100
SCAF_15	27800266	27800277	12	100
SCAF_15	27800266	27800279	14	100
SCAF_15	29486550	29486600	51	98.04
SCAF_15	29486577	29486627	51	98.04
SCAF_15	29486601	29486657	61	93.44
SCAF_15	35296337	35296374	38	89.47
SCAF_15	9674620	9674646	27	96.3
SCAF_15	9674620	9674661	42	97.62
SCAF_15	9674648	9674687	40	97.5
SCAF_15	9674662	9674685	24	95.83
SCAF_16	10693985	10694005	21	100
SCAF_16	10694006	10694044	39	97.44
SCAF_16	10694046	10694090	45	100
SCAF_16	22350621	22350651	31	100
SCAF_16	23142565	23142577	13	100
SCAF_16	23142608	23142678	71	100
SCAF_16	26083536	26083559	24	100
SCAF_16	26083670	26083684	15	100
SCAF_16	28898478	28898515	38	97.37
SCAF_16	28898549	28898568	20	100
SCAF_16	31460995	31461069	75	100
SCAF_16	31461080	31461118	39	94.87
SCAF_17	16532839	16532892	54	100
SCAF_17	2924218	2924254	37	100
SCAF_17	2924220	2924254	35	100
SCAF_17	2924220	2924258	39	97.44
SCAF_17	2924310	2924326	17	94.12
SCAF_17	3078574	3078578	5	100
SCAF_17	3128002	3128010	9	100
SCAF_17	3128011	3128036	28	92.86
SCAF_17	4022378	4022411	36	94.44
SCAF_17	4022413	4022502	90	100
SCAF_17	7036935	7036964	35	82.86
SCAF_17	7037051	7037065	16	93.75
SCAF_17	7037077	7037082	6	100
SCAF_17	7037108	7037118	11	100
SCAF_17	7037121	7037125	5	100
SCAF_18	10987183	10987214	32	100
SCAF_18	10987216	10987253	38	100
SCAF_18	10987254	10987272	21	90.48
SCAF_18	10987254	10987299	50	90
SCAF_18	10987273	10987297	25	100
SCAF_18	14842441	14842458	18	83.33
SCAF_18	14842463	14842477	15	100
SCAF_18	14842481	14842487	7	100
SCAF_18	14842463	14842488	26	96.15
SCAF_18	14842489	14842500	12	100
SCAF_18	14842739	14842768	30	100
SCAF_18	14842743	14842769	27	100
SCAF_18	6703281	6703363	83	100
SCAF_19	10909343	10909383	41	87.8
SCAF_19	10909437	10909449	13	100
SCAF_19	13778063	13778142	80	100
SCAF_19	16037299	16037306	8	100
SCAF_19	16037325	16037332	8	100
SCAF_19	16037350	16037364	15	100
SCAF_19	16037379	16037412	36	83.33
SCAF_19	16037799	16037850	52	94.23
SCAF_19	16037851	16037894	44	97.73
SCAF_19	17220663	17220669	7	100
SCAF_19	17220670	17220718	49	97.96
SCAF_19	17220728	17220735	8	100
SCAF_19	17220741	17220784	48	91.67
SCAF_19	17220788	17220843	56	96.43
SCAF_19	17220845	17220875	31	100
SCAF_19	3216167	3216202	36	100
SCAF_19	3216167	3216198	32	100
SCAF_19	3216247	3216271	25	84
SCAF_19	3281409	3281425	17	100
SCAF_19	3281409	3281425	17	100
SCAF_19	3281409	3281427	19	94.74
SCAF_19	3281519	3281537	19	94.74
SCAF_19	3281519	3281537	19	94.74
SCAF_19	3281574	3281592	19	100
SCAF_19	3281575	3281592	18	100
SCAF_19	3281575	3281593	19	100
SCAF_19	3281631	3281643	13	100
SCAF_19	3281631	3281644	14	100
SCAF_19	3281682	3281701	20	100
SCAF_19	3281683	3281701	19	100
SCAF_19	3281687	3281701	15	100
SCAF_19	3281688	3281697	10	100
SCAF_19	3281740	3281755	16	100
SCAF_19	3281740	3281755	16	100
SCAF_19	3281740	3281755	16	100
SCAF_19	3281745	3281756	12	100
SCAF_19	3281794	3281810	17	100
SCAF_19	3281796	3281807	12	100
SCAF_19	3281856	3281870	15	100
SCAF_19	3281908	3281923	16	100
SCAF_19	5865456	5865463	8	100
SCAF_19	5865487	5865501	15	100
SCAF_19	5865487	5865502	16	100
SCAF_19	5865491	5865502	12	100
SCAF_19	5865502	5865539	38	97.37
SCAF_19	5865503	5865541	39	97.44
SCAF_19	5865505	5865540	36	100
SCAF_19	9916342	9916351	10	100
SCAF_19	9916342	9916353	12	100
SCAF_19	9916342	9916363	22	100
SCAF_19	9916342	9916363	22	100
SCAF_19	9916354	9916370	17	94.12
SCAF_19	9916365	9916374	10	100
SCAF_19	9916364	9916375	12	100
SCAF_19	9916342	9916383	42	92.86
SCAF_19	9916385	9916390	6	100
SCAF_19	9916379	9916412	34	97.06
SCAF_19	9916388	9916412	25	100
SCAF_19	9916385	9916416	32	100
SCAF_19	9916385	9916416	32	100
SCAF_19	9916382	9916423	42	100
SCAF_19	9916392	9916444	53	92.45
SCAF_19	9916417	9916451	35	94.29
SCAF_19	9916426	9916452	27	96.3
SCAF_19	9916428	9916463	36	94.44
SCAF_19	9916413	9916466	54	94.44
SCAF_19	9916453	9916471	19	100
SCAF_19	9916467	9916496	30	86.67
SCAF_19	9916476	9916497	22	100
SCAF_19	9916438	9916498	61	91.8
SCAF_19	9916499	9916507	9	100
SCAF_19	9916501	9916553	53	98.11
SCAF_19	9916521	9916553	33	100
SCAF_19	9916532	9916553	24	91.67
SCAF_20	16590759	16590776	18	100
SCAF_20	16590832	16590849	18	100
SCAF_20	16590905	16590922	18	100
SCAF_20	16590978	16590995	18	100
SCAF_20	18134172	18134257	86	100
SCAF_20	4402837	4402842	6	100
SCAF_20	4402837	4402860	24	95.83
SCAF_20	4402846	4402871	26	96.15
SCAF_20	4402886	4402912	27	96.3
SCAF_20	4402886	4402912	27	96.3
SCAF_20	5304229	5304236	8	100
SCAF_20	5304229	5304236	8	100
SCAF_20	5304229	5304236	8	100
SCAF_20	5304254	5304261	8	87.5
SCAF_20	5304254	5304274	21	100
SCAF_20	5304254	5304275	26	84.62
SCAF_20	5304268	5304274	7	100
SCAF_20	5304276	5304299	26	92.31
SCAF_20	5304276	5304350	79	92.41
SCAF_20	5304280	5304337	58	100
SCAF_20	5304300	5304315	16	100
SCAF_20	5304281	5304343	63	100
SCAF_20	5304347	5304362	16	100
SCAF_20	5304345	5304372	28	100
SCAF_20	5304420	5304510	91	97.8
SCAF_20	5304422	5304480	63	92.06
SCAF_20	5304482	5304489	8	100
SCAF_20	5304434	5304493	60	100
SCAF_20	5304495	5304510	16	100
SCAF_20	5304528	5304540	13	100
SCAF_20	5304528	5304540	13	100
SCAF_20	7567727	7567745	19	100
SCAF_20	7568024	7568074	51	98.04
SCAF_20	7568088	7568097	10	100
SCAF_20	7568115	7568122	8	100
SCAF_20	7568141	7568154	14	100
SCAF_20	7568173	7568181	9	100
SCAF_20	7568484	7568496	13	100
SCAF_20	7568514	7568522	9	100
SCAF_20	7568535	7568545	11	90.91
SCAF_20	7568546	7568554	9	100
SCAF_20	7568569	7568578	10	100
SCAF_20	7568619	7568632	14	100
SCAF_20	9317631	9317672	42	97.62
SCAF_20	9317729	9317745	17	100
SCAF_21	13909017	13909071	55	96.36
SCAF_21	13909076	13909093	18	94.44
SCAF_21	15767527	15767575	49	100
SCAF_21	15767576	15767607	32	96.88
SCAF_21	8084254	8084298	45	97.78
SCAF_21	8084300	8084340	41	97.56
SCAF_21	8084587	8084599	13	100
SCAF_21	8084600	8084639	40	97.5
SCAF_21	8128226	8128294	69	97.1
SCAF_21	8128295	8128317	23	95.65
SCAF_21	8128319	8128351	33	100
SCAF_21	8128444	8128456	13	100
SCAF_21	8128478	8128505	28	100
SCAF_21	9116522	9116529	8	100
SCAF_21	9116554	9116561	8	100
SCAF_21	9116584	9116603	20	100
SCAF_21	9116712	9116727	16	100
SCAF_21	9116744	9116751	8	100
SCAF_21	9116776	9116783	8	100
SCAF_21	9116806	9116813	8	100
SCAF_21	9116836	9116843	8	100
SCAF_21	9116898	9116905	8	100
SCAF_21	9116928	9116935	8	100
SCAF_21	9116958	9116973	16	100
SCAF_21	9116990	9116997	8	100
SCAF_21	9117080	9117095	16	100
SCAF_21	9117112	9117119	8	100
SCAF_21	9117142	9117149	8	100
SCAF_21	9117172	9117179	8	100
SCAF_21	9117202	9117217	16	93.75
SCAF_22	1101012	1101022	11	100
SCAF_22	1101012	1101025	14	100
SCAF_22	1101033	1101048	16	100
SCAF_22	1101188	1101201	14	100
SCAF_22	1101216	1101224	9	100
SCAF_22	1101232	1101245	14	100
SCAF_22	1101232	1101260	29	68.97
SCAF_22	1101280	1101289	10	100
SCAF_22	1101320	1101348	29	72.41
SCAF_22	1101320	1101348	29	72.41
SCAF_22	1101364	1101397	34	76.47
SCAF_22	1101408	1101421	14	92.86
SCAF_22	1101430	1101443	14	100
SCAF_22	1101430	1101443	14	92.86
SCAF_22	1101452	1101465	14	100
SCAF_22	1101452	1101465	14	100
SCAF_22	1101518	1101531	14	100
SCAF_22	1101518	1101531	14	100
SCAF_22	1101584	1101598	15	100
SCAF_22	1101584	1101598	15	100
SCAF_22	1101584	1101598	15	100
SCAF_22	1101694	1101707	14	100
SCAF_22	1101783	1101795	13	92.31
SCAF_22	1101783	1101796	14	92.86
SCAF_22	1101809	1101817	9	100
SCAF_22	1101806	1101818	13	100
SCAF_22	1101826	1101839	14	100
SCAF_22	1101826	1101855	30	73.33
SCAF_22	1101848	1101857	10	100
SCAF_22	1101890	1101903	14	100
SCAF_22	1101934	1101947	14	100
SCAF_22	1101982	1101988	7	100
SCAF_22	1102000	1102014	15	100
SCAF_22	1102022	1102035	14	100
SCAF_23	2368752	2368781	30	100
SCAF_23	2368785	2368834	50	98
SCAF_23	2368835	2368866	32	96.88
SCAF_23	4007058	4007083	26	100
SCAF_23	4111643	4111667	25	96
SCAF_23	9919892	9919954	63	98.41
SCAF_23	9919970	9919984	15	100
SCAF_23	9919986	9920000	15	100
SCAF_23	9919971	9920014	48	91.67
SCAF_23	9920001	9920018	18	100
SCAF_23	9920588	9920602	15	100
SCAF_23	9920613	9920632	20	100
SCAF_23	9920616	9920632	17	100
SCAF_23	9920616	9920638	23	100
SCAF_23	9920612	9920639	28	96.43
SCAF_23	9920616	9920648	33	87.88
SCAF_23	9920643	9920654	12	100
SCAF_23	9920615	9920660	46	86.96
SCAF_23	9920621	9920660	40	92.5
SCAF_23	9920643	9920660	18	100
SCAF_23	9920613	9920661	53	84.91
SCAF_23	9920644	9920670	27	85.19
SCAF_23	9920643	9920680	38	84.21
SCAF_23	9920662	9920680	19	100
SCAF_23	9920664	9920685	22	100
SCAF_23	9920664	9920686	23	100
SCAF_23	9920665	9920686	22	100
SCAF_23	9920663	9920698	36	86.11
SCAF_23	9920664	9920698	35	88.57
SCAF_23	9920665	9920698	34	82.35
SCAF_23	9920616	9920700	85	83.53
SCAF_23	9920691	9920702	12	91.67
SCAF_23	9920690	9920708	19	94.74
SCAF_23	9920701	9920708	8	100
SCAF_23	9920704	9920709	6	100
SCAF_23	9920724	9920739	16	100
SCAF_23	9920744	9920768	25	96
SCAF_23	9920765	9920778	14	100
SCAF_23	9920752	9920780	29	75.86
SCAF_23	9920769	9920780	12	100
SCAF_23	9920744	9920788	45	82.22
SCAF_23	9920782	9920800	19	94.74
SCAF_23	9920784	9920800	17	100
SCAF_23	9920785	9920800	16	100
SCAF_23	9920784	9920802	21	85.71
SCAF_23	9920806	9920910	113	78.76
SCAF_23	9920745	9920810	66	77.27
SCAF_23	9920764	9920815	52	73.08
SCAF_23	9920744	9920816	73	71.23
SCAF_23	9920745	9920816	72	75
SCAF_23	9920789	9920828	40	75
SCAF_23	9920836	9920841	6	100
SCAF_23	9920806	9920854	49	83.67
SCAF_23	9920811	9920854	46	80.43
SCAF_23	9920820	9920854	35	88.57
SCAF_23	9920821	9920854	34	85.29
SCAF_23	9920837	9920854	18	100
SCAF_23	9920832	9920858	27	96.3
SCAF_23	9920744	9920860	117	74.36
SCAF_23	9920820	9920872	53	79.25
SCAF_23	9920859	9920876	18	94.44
SCAF_23	9920784	9920882	99	77.78
SCAF_23	9920856	9920882	27	96.3
SCAF_23	9920847	9920883	37	81.08
SCAF_23	9920744	9920888	145	74.48
SCAF_23	9920860	9920892	33	93.94
SCAF_23	9920885	9920892	8	100
SCAF_23	9920807	9920902	96	82.29
SCAF_23	9920861	9920902	42	97.62
SCAF_23	9920904	9921004	101	88.12
SCAF_23	9920861	9920911	51	96.08
SCAF_23	9920859	9920912	54	94.44
SCAF_23	9920860	9920912	53	96.23
SCAF_23	9920921	9921019	101	86.14
SCAF_23	9920861	9920926	70	88.57
SCAF_23	9920884	9920928	45	82.22
SCAF_23	9920893	9920928	36	91.67
SCAF_23	9920914	9920928	15	93.33
SCAF_23	9920879	9920934	56	92.86
SCAF_23	9920883	9920934	54	90.74
[truncated: 281 more rows]
